# Supplementary material for: The MotoNet: A 3 Tesla MRI-Conditional EEG Net with Embedded Motion Sensors
Source: Sensors (Basel). 2023 Mar 28;23(7):3539. doi: 10.3390/s23073539 (PMC10098760; doi:10.3390/s23073539)
Supplement: Supplementary file 1 [file sensors-23-03539-s001.zip]

Archive with 1 entries (1 files):
- sensors-2274781-supplementary.pdf
